# Supplementary material for: Genetic diversity, linkage disequilibrium, and association mapping analyses of Gossypium barbadense L. germplasm
Source: PLoS One. 2017 Nov 14;12(11):e0188125. doi: 10.1371/journal.pone.0188125 (PMC5685624; doi:10.1371/journal.pone.0188125)
Supplement: S1 Data — This data set was used for trait analyses and association mapping studies. (XLSX) [file pone.0188125.s001.xlsx]

## Sheet: Лист1
288	39	1
	UZ_Mic	UZ_Str	UZ_Len	UZ_Unf	US_Mic	US_Str	US_Lng	US_Unf
Uz201	4	39.7	1.36	87.5	3.3	37.4	1.40	87.7
Uz202	4	37.8	1.28	83.3	3.8	34.6	1.34	87.5
Af203	4.7	36.6	1.25	85	4.0	32.5	1.36	85.6
Af204	4.4	40.2	1.32	84.4	3.8	36.9	1.38	88.5
Af205	3.4	29.2	1.15	81.5	-999	-999	-999	-999
Uz206	3.2	44.2	1.34	85.9	3.8	37.6	1.41	88.5
Uz207	4.1	35.4	1.12	83.5	-999	-999	-999	-999
ME208	4.5	38.5	1.38	85.1	4.3	34.6	1.45	88.1
Tm209	4.3	40.4	1.32	84.4	4.1	40.8	1.39	88.1
Tm210	3.8	38.7	1.27	84	4.0	32.1	1.36	86.8
Af211	4	37.7	1.44	86.2	-999	-999	-999	-999
Af212	4	40.7	1.35	85	4.2	38.1	1.41	87.3
Uz213	3.3	38.3	1.34	84.7	2.6	35.7	1.45	87.7
Tm214	3.5	37.3	1.28	82.6	3.5	40.2	1.43	89.4
Af215	4.6	40.1	1.32	83.5	4.1	39.2	1.35	86.7
Af216	3.9	38.7	1.38	85.7	3.6	36.4	1.45	89.0
Af217	4	38.9	1.33	85.1	4.5	36.7	1.31	86.9
US218	4.2	37.8	1.29	81.2	4.1	38.2	1.42	87.5
Tm219	4	38.2	1.32	85	3.9	37.7	1.33	87.3
Tm220	3.9	36.8	1.32	85.3	3.4	38.8	1.44	87.8
US221	4.1	37.7	1.31	84.2	4.0	37	1.45	88.5
EU222	3.6	40.1	1.39	84.2	3.8	40.3	1.41	89.4
US223	4	33.4	1.25	81.9	3.5	35.3	1.35	87.5
US224	4.1	35.2	1.25	83.2	3.7	37.8	1.34	87.2
ME225	4.6	44.3	1.26	86.6	4.5	36.5	1.36	87.3
Tm226	4.1	42.7	1.32	85.4	3.9	36.7	1.37	87.4
Af227	3.5	37.7	1.4	84.9	3.5	32.1	1.56	89.6
Af228	3.9	38	1.4	84.5	3.9	33.9	1.51	89.6
Af229	3.6	41.5	1.42	85.1	4.2	37.1	1.35	87.4
Tm230	4	39.3	1.32	85.5	3.3	36.1	1.36	86.6
Tm231	4.5	40.2	1.32	84.3	4.4	40	1.18	84.9
Tm232	-999	-999	-999	-999	4.2	34.8	1.31	87.3
Af233	4.7	39.2	1.35	85.3	4.1	36.8	1.39	88.6
Tm234	4.6	39.4	1.25	83.4	4.3	34.8	1.43	89.0
Af235	-999	-999	-999	-999	4.6	41.2	1.34	86.5
US236	3.7	40	1.35	85.7	3.3	33.7	1.46	87.7
Tm237	4	36.8	1.36	84.3	3.5	43.7	1.46	88.6
Af238	5.1	32.9	1.07	78.9	4.4	35.4	1.21	84.5
Af239	3.8	45.1	1.46	86.7	3.4	37	1.50	89.4
Af240	3.9	38.7	1.33	86.4	3.8	39	1.42	89.4
Tm241	3.9	32.9	1.13	82.8	3.4	30.2	1.31	85.9
Tm242	4.8	39.3	1.21	83	4.4	38	1.23	86.3
Tm243	4.5	39.8	1.29	82.5	4.6	36.1	1.36	84.4
Tm244	4.3	38.6	1.35	84.2	3.9	38.4	1.39	87.7
Tm245	3.7	37.9	1.38	85.4	3.1	33.8	1.46	88.6
Tm246	-999	-999	-999	-999	4.6	35.9	1.26	85.3
Tm247	4.4	35.7	1.32	84.1	4.3	35.8	1.40	89.1
Tm248	4	39.2	1.34	86.6	4.0	37	1.36	87.7
Tm249	4.6	38.5	1.36	82.6	3.7	33	1.43	88.5
Tm250	-999	-999	-999	-999	4.0	40.3	1.29	87.4
EU251	4.2	39.5	1.41	86	3.5	38.4	1.38	85.7
Tm252	3.6	35.4	1.33	83.1	3.4	34.9	1.35	86.8
Tm253	5.1	38.4	1.19	83.8	4.5	36	1.25	86.8
Tm254	4.5	42.7	1.26	83.9	4.5	41.7	1.28	86.9
Tm255	4.4	37.6	1.26	83.8	3.9	33.1	1.32	86.9
Tm256	4.2	37.4	1.34	85.9	4.0	33.2	1.34	87.8
Tm257	4.3	38.8	1.36	84.4	4.1	35.7	1.42	88.2
Tm258	-999	-999	-999	-999	3.6	38.8	1.39	87.9
Tm259	-999	-999	-999	-999	4.4	39	1.28	85.6
Tm260	4.3	38.3	1.17	83.1	4.0	35.5	1.23	84.8
Tm261	4.2	36.3	1.26	84	3.3	34.4	1.28	85.3
Tm262	-999	-999	-999	-999	3.9	34	1.15	85.0
Tm263	3.6	39.2	1.38	85.7	3.6	35.2	1.43	88.4
Tm264	5.1	36.6	1.17	83.8	4.4	38.8	1.25	85.2
Tm265	4	40.8	1.31	82.9	3.8	41.7	1.39	88.7
Tm266	4.8	37.9	1.29	84.8	4.0	35.6	1.34	87.5
Tm267	4.1	37.7	1.32	85.8	4.8	33.6	1.38	86.4
Tm268	4.5	36.5	1.29	83	5.3	34.1	1.23	85.2
Tm269	5.4	37.7	1.21	84.3	4.6	39.1	1.18	84.2
Tm270	4.8	40.6	1.17	84.7	4.2	32.9	1.34	87.5
Tm271	4.7	33.5	1.27	84	-999	-999	-999	-999
Tm272	3.9	37.3	1.38	84.7	-999	-999	-999	-999
Tm273	5.4	32.7	1.1	80.5	3.8	35	1.33	87.7
Tm274	4	41.6	1.29	86.4	4.7	35.2	1.41	89.3
Tm275	3.5	37.2	1.35	84.9	3.9	36.1	1.46	89.9
Tm276	4	38.9	1.36	83.7	3.8	34.8	1.42	86.5
Tm277	4.2	38.3	1.35	84.3	3.6	38.9	1.43	89.0
Tm278	4.4	39.7	1.34	85.5	4.6	36.3	1.40	89.1
Tm279	3.6	41.7	1.4	86	3.1	40	1.51	90.0
Af281	4	41.5	1.36	86.7	3.9	35.8	1.41	87.2
Tm282	3.7	42.4	1.39	86.2	3.4	34.2	1.54	89.7
Tm283	4.4	43	1.34	87.5	4.2	39	1.38	89.1
Tm284	4.3	38	1.37	87.1	4.4	38.2	1.40	88.8
Tm285	-999	-999	-999	-999	3.7	34	1.39	87.1
Tm286	4.3	42.6	1.24	83.6	4.1	37.4	1.32	86.9
Tm287	3.9	37.2	1.36	85	4.4	36.2	1.37	88.1
Tm288	4.4	40.3	1.34	86.1	4.2	40.6	1.37	88.2
Tm289	4.6	39.5	1.33	85.8	4.2	38.2	1.35	86.1
Tm290	4.7	37.4	1.36	87.8	3.8	33.3	1.38	87.0
Tm291	-999	-999	-999	-999	3.3	35.2	1.36	87.3
Tm292	4.4	42.4	1.33	87.7	4.4	36.6	1.33	86.4
Tm294	4.2	40	1.34	85.9	4.1	39.3	1.30	88.0
Tm295	3.7	38.9	1.35	84.8	3.1	37.7	1.38	85.7
Tm296	4.6	39.6	1.4	88.1	4.0	38	1.39	88.4
Tm297	-999	-999	-999	-999	3.1	38.3	1.45	88.0
Tm298	3.9	49.3	1.4	86.9	3.6	38.1	1.39	88.3
Tm299	3.6	38.9	1.42	85.8	3.7	35.5	1.38	87.2
Tm300	3.6	40.7	1.37	85.7	3.5	36.8	1.42	87.7
Tm301	3.9	41.5	1.37	85.4	3.9	39.8	1.44	88.9
Tm302	3.5	38.3	1.3	85.8	3.9	35	1.32	87.3
US303	3.9	39.1	1.3	81.4	4.3	38.3	1.29	86.1
US304	3.8	45.3	1.38	86.8	4.1	41.5	1.34	86.7
Tj305	4.3	36.4	1.35	83.8	3.7	35.1	1.41	87.4
Tm306	4.3	30.1	1.05	81.9	4.4	27.4	1.00	82.6
Uz307	4.3	37.7	1.23	86.6	3.8	34.6	1.32	86.1
Uz308	-999	-999	-999	-999	4.5	37.6	1.30	86.1
Uz309	5.6	32.2	1.34	82.5	3.9	35.2	1.32	86.6
Uz310	-999	-999	-999	-999	4.3	34.7	1.30	86.7
Az311	4.5	38.1	1.26	85.2	4.4	38	1.30	87.6
Az312	4.4	43.2	1.29	85.3	4.1	36.1	1.33	87.3
Tm313	4	38.5	1.29	82.9	4.9	39.1	1.28	85.4
Tm314	4.2	37.3	1.34	84.1	3.3	32.2	1.46	88.1
Tm315	6.3	26.4	0.98	81.1	4.6	32.7	1.14	81.6
Tm316	-999	-999	-999	-999	4.3	26.7	1.10	85.0
Tm317	3.9	35	1.26	82.9	4.1	33.3	1.37	87.4
Af318	4.2	39.7	1.27	86.6	-999	-999	-999	-999
Tm319	4.3	39.9	1.28	84.3	4.8	38.1	1.29	86.1
Uz320	-999	-999	-999	-999	3.6	40.5	1.35	88.2
Af321	4.2	37.4	1.36	84.8	4.3	36.1	1.36	87.0
Af322	4.9	35.9	1.26	83.9	4.0	33.8	1.36	86.9
US323	-999	-999	-999	-999	4.3	36	1.39	88.6
US324	4.9	41.7	1.3	85.7	4.4	38.1	1.35	86.9
Af325	-999	-999	-999	-999	4.1	33.1	1.31	87.4
US326	4.5	36.6	1.23	82.3	3.8	36.3	1.39	86.9
Tj327	4	40.7	1.43	86.4	4.4	37.3	1.33	87.9
Tm328	4.3	33.9	1.25	84.4	4.0	34.8	1.31	88.2
Tm329	4.3	39.8	1.33	84.6	4.3	36.6	1.35	86.0
Tm330	3.9	37.1	1.34	85.5	4.2	40.1	1.39	89.9
Tm331	4.2	40.2	1.28	86.2	4.3	36.3	1.33	87.3
Af332	3.1	41.9	1.25	84.5	3.3	42	1.27	85.7
Uz333	3.7	34.9	1.28	82.6	3.7	35.3	1.38	86.9
Uz334	4.3	41.4	1.38	84	4.5	39.9	1.29	86.5
Uz335	4.5	38.15	1.255	84	4.4	38.2	1.35	87.8
Uz336	3.4	44.9	1.42	86.4	3.4	40.6	1.40	88.6
Uz337	3.8	41	1.43	85.8	3.7	34.7	1.43	87.0
Uz338	4.5	35.4	1.29	83.1	4.1	35.7	1.40	88.6
Tm339	3.6	41.1	1.25	84.5	4.6	37.3	1.41	88.5
Tm340	4.4	38.8	1.39	87.2	3.7	36.3	1.34	86.5
Tm341	4.3	37.1	1.33	84.9	4.0	40.6	1.38	86.8
Tm342	3.5	38.7	1.45	85.8	3.7	36.2	1.51	87.9
Tm343	3.9	39	1.28	84.8	4.2	40.2	1.30	86.8
Tm344	3.9	44.1	1.41	86.7	3.9	41.2	1.40	88.6
Tm345	3.2	36.4	1.39	84.3	3.4	34.1	1.44	87.6
Tm346	4	39.15	1.395	86.25	3.9	33.8	1.49	87.2
Tm347	3.1	37.9	1.5	87.8	3.4	38	1.55	88.5
Tm348	3	35.5	1.28	84.5	3.5	30.1	1.28	83.1
Tm349	-999	-999	-999	-999	4.1	35.4	1.50	89.5
Af350	4.5	37.7	1.26	84.6	4.2	37.5	1.42	88.2
SA351	4.2	42.2	1.32	84.1	4.8	35	1.52	89.5
SA352	-999	-999	-999	-999	4.4	37.9	1.42	89.6
Tm353	4.3	39.2	1.35	85	4.2	33.4	1.44	87.6
US354	4.9	38.5	1.28	86.2	4.8	34.9	1.32	87.4
Tm355	3.7	42.2	1.37	86.2	4.5	37.6	1.40	88.8
Tm356	4	39.3	1.37	85.3	4.3	34.5	1.43	88.8
Tm357	4	36.6	1.24	82.6	4.1	35.6	1.32	87.5
Tm358	4.2	38.1	1.36	82.7	3.7	34.5	1.56	87.7
Tm359	-999	-999	-999	-999	4.2	35.9	1.41	88.1
Tm360	-999	-999	-999	-999	3.9	36.8	1.44	88.6
Tm361	-999	-999	-999	-999	4.1	36.15	1.44	88.8
Tj362	4.7	44.5	1.26	84.9	4.1	39.5	1.32	85.6
Tm363	4.6	41.9	1.3	86	3.6	42.7	1.40	88.6
SA364	3.5	43.1	1.42	86.4	4.0	36.3	1.41	85.6
In365	4.4	38.8	1.42	85.5	4.2	34	1.43	89.0
EU366	3.1	40.8	1.38	85.5	3.9	38	1.36	88.1
Uz367	-999	-999	-999	-999	3.4	39	1.43	88.8
Tm368	4.1	45	1.38	86.4	3.6	38.1	1.40	88.5
Tm369	3.3	41.2	1.42	86.1	-999	-999	-999	-999
Uz370	4.2	37.8	1.25	83.2	-999	-999	-999	-999
Tm371	5.2	35.5	1.22	84.4	5.0	34.1	1.29	86.4
Uz372	4.2	45.5	1.39	86.5	4.2	40.8	1.35	88.0
Uz373	3.6	39.2	1.4	85.8	3.3	34.1	1.38	86.6
Uz374	4.1	37.1	1.27	86.5	3.9	38.1	1.32	88.3
Uz375	3.9	36.1	1.28	85	4.1	35.1	1.34	88.2
SA376	4.2	37.9	1.37	85	4.2	36.1	1.46	88.7
Tm377	-999	-999	-999	-999	4.1	38	1.31	86.8
Af378	5.6	30.4	1.18	80.8	4.6	32.1	1.24	86.1
Tm379	4.2	41.9	1.31	87	4.5	38.7	1.34	88.4
US380	-999	-999	-999	-999	3.5	37.5	1.20	86.2
US381	4.4	39	1.27	84.5	4.5	34.2	1.26	86.2
Tm382	4.8	37.8	1.32	84.7	5.2	36.4	1.31	88.0
Uz383	4.3	41.2	1.36	87.7	3.6	40.2	1.38	86.2
Uz384	4.2	40.7	1.31	85.2	4.7	34.7	1.42	87.4
Tm385	4.1	36.1	1.24	80.9	4.3	35.9	1.41	88.4
Tm386	4.3	39	1.16	83.3	3.8	38.1	1.40	86.3
Tm387	3.8	43.2	1.32	85.9	3.1	40.4	1.40	88.2
Tm388	3.8	37.1	1.4	86.5	3.6	35.9	1.45	88.9
Tm389	-999	-999	-999	-999	4.3	27.7	1.14	84.5
Af391	5.5	42.1	1.22	84.8	5.1	39.4	1.24	85.4
Af392	4.6	32.8	1.15	83.6	4.4	28.2	1.11	83.1
Af393	4.4	38.1	1.19	82.6	5.1	33.4	1.20	85.5
US394	6	36.4	1.11	80.8	-999	-999	-999	-999
Af395	-999	-999	-999	-999	4.0	35.3	1.44	88.1
EU396	3.9	38.8	1.34	83.5	4.1	34.5	1.42	87.8
Tm397	4.1	39.6	1.34	85	3.9	32.7	1.33	86.0
Tm398	4	39.1	1.48	85.3	3.6	37.4	1.57	89.8
Ch399	5.6	39.1	1.23	85.7	4.8	35.4	1.34	84.7
Tm400	4.5	37.1	1.27	84.2	4.5	36.8	1.31	87.2
Tm401	4.1	35.8	1.34	85.6	4.0	33.7	1.45	88.9
Tm402	5	29.1	1.04	81	4.4	33	1.30	87.5
Uz403	4.3	40.4	1.39	86.3	4.9	40.1	1.38	88.4
Uz404	4.4	38.4	1.32	83.9	3.6	36.1	1.37	87.7
Tj405	4.5	41	1.33	85.4	4.0	33.9	1.35	87.3
Uz406	-999	-999	-999	-999	4.3	37.1	1.40	88.8
Uz407	4.8	42.7	1.19	84	3.9	38.6	1.35	87.2
Uz408	4.4	42.7	1.38	86.8	4.0	36.4	1.28	85.7
Uz409	4.3	38.3	1.34	85.1	4.5	37.6	1.33	87.7
Uz410	-999	-999	-999	-999	4.6	36.3	1.22	84.8
Uz411	4.5	40	1.28	86.7	4.2	35.1	1.30	87.5
Uz412	4.8	39	1.27	86.4	4.5	34.8	1.37	87.4
Uz413	-999	-999	-999	-999	4.2	36.2	1.35	88.0
Uz414	3.4	35.9	1.37	82.8	3.4	36	1.49	88.1
Uz415	3.9	36.4	1.38	84.8	4.6	34	1.33	86.6
Uz416	3.8	39.2	1.38	85.5	3.6	36	1.40	88.5
Uz417	4.5	40.6	1.39	87.4	4.6	37.1	1.42	89.2
Uz418	4.6	38.4	1.31	83.5	4.3	40.6	1.36	87.8
Uz419	-999	-999	-999	-999	3.9	34.6	1.38	87.2
Uz420	5.1	38.2	1.25	83.7	5.0	35.9	1.31	85.6
Uz421	4.8	37.1	1.32	85.7	4.5	33.5	1.33	85.8
Uz422	4.7	39.3	1.28	86	4.9	36.4	1.35	88.2
Uz423	5	36.9	1.29	83.8	4.7	34.2	1.35	87.6
Uz424	-999	-999	-999	-999	5.0	39.4	1.37	87.1
Uz425	4.9	39.6	1.18	83.9	4.6	37.5	1.29	85.4
Uz426	4.7	39.3	1.18	82.9	4.5	38.9	1.24	85.7
Uz428	-999	-999	-999	-999	4.4	33.7	1.37	88.4
Uz429	4.1	39.2	1.34	86.1	4.3	37.9	1.40	88.9
Uz430	4.6	40.8	1.3	85	-999	-999	-999	-999
Uz431	4.4	41.1	1.38	86.7	4.3	34.7	1.47	89.8
Uz432	4.4	38.4	1.21	83.9	4.1	41.3	1.26	86.2
Uz433	4.7	38.7	1.24	84.4	4.7	33.7	1.34	87.3
Uz434	3.7	39.5	1.45	85.7	3.7	37.3	1.45	88.2
Uz435	4.9	33.2	1.26	81.4	4.7	30.4	1.42	87.7
Uz436	4.6	38.3	1.27	85.8	4.4	36	1.32	87.5
Tj437	4.8	42.3	1.31	86.4	4.5	38.9	1.32	86.6
Af438	4.3	38.1	1.32	83.7	3.9	36	1.43	87.3
Uz439	5	40.2	1.21	83.7	4.2	37.4	1.25	85.8
Af440	-999	-999	-999	-999	4.0	41.3	1.41	87.9
Uz441	-999	-999	-999	-999	4.0	34.9	1.37	87.5
Uz442	5	39.1	1.31	85.9	4.2	35.3	1.35	87.6
Uz443	-999	-999	-999	-999	4.5	35.5	1.36	87.0
Uz444	-999	-999	-999	-999	4.2	37.1	1.32	86.9
Uz445	4.1	37.5	1.39	87	3.8	35.5	1.39	87.6
Uz446	-999	-999	-999	-999	4.2	39.7	1.24	85.1
Uz447	4.5	38.6	1.25	84.1	4.3	34.9	1.35	87.8
Uz448	4.2	38.5	1.32	83.9	3.5	35.7	1.41	87.6
Uz449	3.8	40.1	1.41	85.1	3.3	36.6	1.43	86.8
Uz450	3.5	38.8	1.39	84.6	3.5	36.2	1.48	89.2
Uz451	3.5	38.5	1.41	85	3.1	40.6	1.52	88.6
Uz452	-999	-999	-999	-999	4.4	37.2	1.32	87.1
Uz453	4.7	38.5	1.27	84.3	4.2	38.2	1.39	86.7
Uz454	4.8	36.6	1.22	83.9	4.4	34.7	1.29	86.6
Uz455	3.8	36	1.33	84.1	3.4	36.8	1.44	88.4
Uz456	4.9	39.8	1.27	84.2	4.0	33.7	1.25	86.2
Uz457	4.8	38.8	1.24	84.4	4.7	36	1.25	86.9
Uz458	4.1	40.3	1.31	84.7	3.8	38.4	1.29	85.4
Uz459	3.4	43.9	1.49	86.8	3.4	38.4	1.53	88.2
Uz460	3.7	45.1	1.43	88.6	3.6	37.1	1.42	89.3
Uz461	4.2	36.1	1.3	83.6	4.0	36.9	1.38	87.5
Uz462	4.8	39.2	1.28	84.9	4.8	39.5	1.27	86.0
Uz463	4.6	39.2	1.3	85.1	4.6	37.8	1.36	86.6
Uz464	4.3	37.4	1.26	83.2	4.1	36	1.40	86.7
Uz465	-999	-999	-999	-999	4.7	33.9	1.35	87.5
Uz466	4.6	37.5	1.3	83.2	4.1	32.5	1.41	87.7
Uz467	4.5	39.2	1.36	84.6	4.4	37.7	1.45	89.2
Uz468	3.5	41.8	1.44	86	3.3	37	1.54	88.4
Uz469	4.5	42.1	1.33	85.8	3.7	39.4	1.35	85.7
Uz471	4.4	39.1	1.3	84.3	3.3	34.3	1.41	86.2
Uz472	4.7	36.5	1.15	83	4.2	35.1	1.33	87.8
Uz473	4.5	41.9	1.39	87.6	3.7	37.1	1.40	88.6
Uz474	4.5	41.1	1.32	85.8	4.5	40.4	1.38	89.2
Uz475	4.3	42.3	1.33	83.2	3.7	37.5	1.40	88.2
Uz476	4.9	39.8	1.3	85	3.9	36.5	1.30	86.2
Uz477	4.3	40.9	1.33	86.4	4.0	40.8	1.36	86.5
Uz478	5	37.7	1.28	84.1	4.5	37.2	1.37	88.9
Uz479	-999	-999	-999	-999	4.7	37.1	1.37	87.8
Uz480	4.7	37.3	1.29	82.6	4.7	36.4	1.40	88.1
Uz481	3.9	37.6	1.26	85	3.6	36.9	1.30	85.9
Uz482	-999	-999	-999	-999	3.6	36.9	1.31	85.6
Uz483	3.9	40.8	1.17	83	3.7	40.4	1.21	84.5
Uz484	3.9	38.3	1.35	86.3	3.5	35.9	1.36	88.2
Uz485	4.9	39	0.95	85.9	4.3	36.7	1.32	86.1
Uz486	4.7	38.4	1.31	84.7	4.2	35	1.37	88.0
Uz487	3.7	43	1.46	88.3	3.3	38.5	1.46	88.9
Uz488	3.8	35.3	1.28	81.6	4.1	37	1.30	86.7
Uz489	4.05	37.3	1.195	84.25	3.5	38	1.33	88.1
Uz490	4.9	38.9	1.29	82.8	4.9	36.4	1.27	84.1
Uz491	4.3	40.1	1.33	86.5	4.2	38.5	1.36	85.8
Tm492	4.4	40.5	1.28	85.4	4.8	37.2	1.23	82.7
Af493	4.3	31.2	1.1	81.2	3.7	31.9	1.19	83.6
