# Supplementary material for: Genetic diversity, linkage disequilibrium, and association mapping analyses of Gossypium barbadense L. germplasm
Source: PLoS One. 2017 Nov 14;12(11):e0188125. doi: 10.1371/journal.pone.0188125 (PMC5685624; doi:10.1371/journal.pone.0188125)
Supplement: S2 Data — Note that 5% MAF is not filtered and can be done using TASSEL. (XLSX) [file pone.0188125.s002.xlsx]

## Sheet: S1_Data_GB_4tassel_301_loci
288	12 days, 13:01:00
BNL625_240	BNL625_260	BNL632_300	BNL632_330	BNL840_150	BNL840_175	BNL1161_200	BNL1161_250	BNL1163_300	BNL1163_350	BNL1421_190	BNL1421_220	BNL1421_250	BNL1421_300	BNL1495_125	BNL1495_135	BNL1495_150	BNL1495_200	BNL1521_150	BNL1521_160	BNL1521_170	BNL1611_190	BNL1611_220	BNL1611_250	BNL1611_270	BNL1705_180	BNL1705_200	BNL2570_230	BNL2570_280	BNL2655_150	BNL2655_170	BNL2655_180	BNL2734_200	BNL2734_220	BNL2734_250	BNL2734_280	BNL2872_120	BNL2872_140	BNL2960_170	BNL2960_180	BNL2960_190	BNL2960_200	BNL2967_180	BNL2967_200	BNL3029_140	BNL3029_150	BNL3065_170	BNL3065_180	BNL3065_190	BNL3171_230
Uz201	2	1	2	1	2	1	2	1	2	1	1	2	1	1	1	2	1	1	2	1	1	1	2	1	2	2	1	2	1	1	2	1	2	1	1	1	2	1	1	1	2	1	2	1	2	1	2	1	1
Uz202	1	2	2	2	1	2	1	2	2	1	2	1	1	1	2	1	1	1	1	1	2	2	1	2	1	1	2	2	1	2	1	2	2	1	2	2	2	1	1	1	2	1	1	2	2	1	1	2	2
Af203	2	1	2	1	2	1	2	1	2	1	1	2	2	1	1	2	2	1	1	2	1	1	2	1	1	2	1	2	1	1	2	1	2	1	1	1	2	1	1	1	2	1	2	1	1	2	2	1	2
Af204	2	1	2	1	2	1	2	1	2	1	1	1	2	1	1	1	2	1	2	1	1	1	2	1	1	2	1	2	1	2	1	1	2	1	1	1	2	1	1	1	2	1	2	1	1	2	1	2	1
Af205	1	2	2	2	1	2	1	2	2	1	1	2	1	1	1	2	1	1	1	1	2	2	1	2	1	2	2	2	2	2	1	1	2	1	1	1	1	2	2	1	1	2	1	2	2	1	1	2	2
Uz206	2	1	2	1	2	1	2	1	2	1	2	1	2	2	2	1	2	1	2	1	1	1	2	1	2	2	1	2	1	1	2	2	2	1	1	1	1	2	2	1	2	2	1	2	1	2	2	1	2
Uz207	2	1	1	2	1	2	2	1	2	2	1	1	2	1	2	1	2	1	1	1	2	2	1	1	1	1	2	2	1	2	2	2	2	1	2	2	1	2	2	1	1	1	1	2	2	1	1	2	1
ME208	2	1	2	1	2	1	2	1	2	1	1	1	1	2	1	1	1	2	2	1	1	1	2	1	1	2	1	2	1	2	1	2	2	1	1	1	1	2	1	1	2	1	2	1	1	2	2	1	1
Tm209	2	1	2	1	2	1	2	1	2	1	1	2	1	1	1	1	1	2	2	1	1	1	2	1	1	2	1	2	1	1	2	1	2	1	1	1	2	1	1	1	2	1	2	1	1	2	1	2	1
Tm210	2	1	2	1	2	1	2	1	2	1	1	1	1	2	1	1	1	2	1	2	1	1	2	1	1	2	1	2	1	1	2	1	2	1	1	1	2	1	1	1	2	1	2	1	2	1	2	1	1
Af211	2	1	2	1	2	1	2	1	2	1	1	2	1	1	1	2	1	1	1	2	1	1	2	1	1	2	1	2	1	1	2	1	2	1	1	1	1	2	1	1	2	1	2	1	2	1	2	1	1
Af212	2	1	2	1	2	1	2	1	2	1	1	1	1	2	1	1	1	2	1	2	1	1	2	1	1	2	1	2	1	2	1	2	2	1	1	1	2	1	1	1	2	1	2	1	2	1	1	2	1
Uz213	2	1	2	1	2	1	2	1	2	1	1	2	1	1	1	2	1	1	1	2	1	1	2	1	1	2	1	2	1	1	2	1	2	1	1	1	2	1	1	1	2	1	2	1	2	1	1	1	2
Tm214	2	1	2	1	2	1	2	1	2	1	1	1	1	2	2	1	2	2	1	2	1	1	2	1	1	2	1	2	1	1	2	1	2	1	1	1	1	2	1	1	2	1	2	1	1	2	2	1	1
Af215	2	1	2	1	2	1	2	1	2	1	1	2	1	1	1	2	1	1	1	2	1	1	2	1	1	2	1	2	1	1	2	1	1	1	1	2	2	1	1	1	2	1	2	1	2	1	1	2	1
Af216	2	1	2	1	2	1	2	1	2	1	1	2	2	1	1	2	2	1	2	1	1	1	2	1	2	2	1	2	1	2	1	2	2	1	1	1	2	1	1	2	1	1	2	1	1	2	2	1	1
Af217	2	1	2	1	2	1	2	1	2	1	1	2	1	1	1	2	1	1	2	1	1	1	2	1	1	2	1	2	1	1	2	1	2	1	1	1	2	1	1	1	2	1	2	1	2	1	1	2	1
US218	2	1	2	1	2	1	2	1	2	1	1	2	1	2	1	2	1	1	2	1	1	1	2	1	1	2	1	2	1	1	2	1	2	1	1	1	2	1	1	1	2	1	2	1	2	1	1	2	1
Tm219	2	1	2	1	2	1	2	1	2	1	1	1	2	1	1	1	2	1	2	1	1	1	2	1	1	2	1	2	1	1	2	2	2	1	1	1	2	2	1	1	2	1	2	1	2	1	1	2	1
Tm220	2	1	2	1	2	1	2	1	2	1	1	2	1	1	1	2	1	1	2	1	1	1	2	1	1	2	1	2	1	1	2	1	2	1	1	1	1	2	1	2	1	1	2	1	2	1	1	2	1
US221	2	1	2	1	2	1	2	1	2	1	1	2	1	1	1	2	1	1	1	2	1	1	2	1	1	2	1	2	1	1	2	1	2	1	1	1	2	1	1	1	2	1	2	1	2	1	1	2	1
EU222	2	1	2	1	2	1	2	1	2	1	1	2	1	2	1	2	1	1	2	1	1	1	2	1	1	2	1	2	1	1	2	1	2	1	1	1	1	2	1	1	2	1	2	1	2	1	1	2	2
US223	2	1	2	1	2	1	-999	-999	2	1	1	1	2	1	1	1	2	1	1	2	1	1	2	1	1	2	1	2	1	2	2	2	2	1	1	1	2	1	1	1	2	1	2	1	1	2	2	1	1
US224	2	1	2	1	2	1	2	1	2	1	1	1	1	2	1	1	1	2	2	1	1	1	2	1	1	2	1	2	1	2	1	1	2	1	1	1	1	2	1	1	2	1	2	1	1	2	2	1	1
ME225	2	1	2	1	2	1	2	1	2	1	1	1	1	2	1	1	1	2	2	1	1	1	2	1	1	2	1	2	1	2	1	2	2	1	1	1	1	2	1	1	2	1	2	1	1	2	2	1	1
Tm226	2	1	2	1	2	1	2	1	2	1	1	2	1	1	1	2	1	1	2	1	1	1	2	1	1	2	1	2	1	1	2	1	2	1	1	1	2	1	1	1	2	1	2	1	1	2	1	2	1
Af227	2	1	2	1	2	1	2	1	2	1	1	2	1	1	1	2	1	1	2	1	1	1	2	1	1	2	1	2	1	1	2	1	2	1	1	1	1	2	1	1	2	1	2	1	1	2	2	1	1
Af228	2	1	2	1	2	1	2	1	2	1	1	2	1	1	1	2	1	1	1	2	1	1	2	1	1	2	1	2	1	2	1	1	2	1	1	1	1	2	1	1	2	1	2	1	1	2	2	1	1
Af229	2	1	2	1	2	1	2	1	2	1	1	2	2	2	1	2	1	1	2	1	1	1	2	1	1	2	1	2	1	1	2	1	2	1	1	1	1	2	1	1	2	2	2	1	1	2	2	1	2
Tm230	2	1	2	1	2	1	2	1	2	1	1	2	1	1	1	2	1	1	2	1	1	1	2	1	1	2	1	2	1	1	2	1	2	1	1	1	1	2	1	2	1	1	2	1	2	1	1	2	1
Tm231	2	1	2	1	2	1	2	1	2	1	1	2	1	1	1	2	1	1	2	1	1	1	2	1	1	2	1	2	1	1	2	1	2	1	1	1	1	2	1	2	1	1	2	1	2	1	1	2	1
Tm232	2	1	2	1	2	1	2	1	2	1	1	2	2	1	1	2	2	1	2	1	1	1	2	1	1	2	1	2	1	2	1	2	2	1	1	1	1	2	1	1	2	1	2	1	1	2	1	2	1
Af233	2	1	2	1	2	1	2	1	2	1	1	2	2	1	1	2	2	1	2	1	1	1	2	1	1	2	1	2	1	1	2	1	2	1	1	1	1	2	1	1	2	1	2	1	1	2	2	2	1
Tm234	2	1	2	1	2	1	2	1	2	1	1	1	1	2	1	1	1	2	2	1	1	1	2	1	1	2	1	2	1	1	2	2	2	1	1	1	1	2	1	1	2	1	2	1	1	2	1	2	1
Af235	2	1	2	1	2	1	2	1	2	1	1	1	2	2	1	1	2	2	1	2	1	1	2	1	1	2	1	2	1	1	2	1	2	1	1	1	1	2	1	1	2	1	2	1	2	1	1	2	1
US236	2	1	2	1	2	1	2	1	2	1	1	2	1	1	1	2	1	1	1	2	1	1	2	1	1	2	1	2	1	1	2	1	2	1	1	1	2	1	1	1	2	1	2	1	1	2	1	2	1
Tm237	2	1	2	1	2	1	2	1	2	1	1	2	1	1	1	2	1	1	2	1	1	1	2	1	1	2	1	2	1	2	1	1	2	1	1	1	1	2	1	2	1	1	2	1	2	1	1	2	1
Af238	2	1	2	1	2	1	2	1	2	1	1	1	1	2	1	1	1	2	2	1	1	1	2	1	1	2	1	2	1	1	1	2	2	1	1	1	1	2	1	1	2	1	2	1	2	1	2	1	1
Af239	2	1	2	1	2	1	2	1	2	1	1	2	1	2	1	2	1	1	2	1	1	1	2	1	1	2	1	2	1	1	2	1	2	1	1	1	2	1	1	1	2	1	2	1	2	1	1	1	2
Af240	2	1	2	1	2	1	2	1	2	1	1	2	1	2	1	2	1	1	2	1	1	1	2	1	2	2	1	2	1	1	2	1	2	1	1	1	2	1	1	1	2	1	2	1	2	1	1	2	1
Tm241	1	2	2	1	2	2	2	1	2	1	2	1	2	1	2	1	2	1	2	1	2	2	1	2	1	1	2	2	1	2	2	1	2	1	1	1	2	2	2	1	1	2	1	2	1	2	1	2	1
Tm242	2	1	2	1	2	1	2	1	2	1	1	2	1	1	1	2	1	1	2	1	1	1	2	1	1	2	1	2	1	1	1	2	2	1	1	1	2	1	1	1	2	1	2	1	1	2	2	2	1
Tm243	2	1	2	1	2	1	2	1	2	1	1	1	1	2	1	1	1	2	2	1	1	1	2	1	1	2	1	2	1	1	2	2	2	1	1	1	2	2	1	1	2	1	2	1	1	2	1	2	1
Tm244	2	1	2	1	2	1	2	1	2	1	1	2	1	1	1	2	1	1	2	2	1	1	2	1	1	2	1	2	1	1	2	1	2	1	1	1	1	2	1	1	2	1	2	1	1	2	1	2	1
Tm245	2	1	2	1	2	1	2	1	2	1	1	2	1	2	1	2	1	2	2	2	1	1	2	1	1	2	1	2	1	1	2	1	2	1	1	1	1	2	1	1	2	1	2	1	1	2	1	2	2
Tm246	2	1	2	1	2	1	2	1	2	1	1	1	1	2	1	1	1	2	2	2	1	1	2	1	1	2	1	2	1	2	1	1	2	1	1	1	2	2	1	1	2	1	2	1	1	2	2	1	1
Tm247	2	1	2	2	2	1	2	1	2	1	1	2	1	1	1	2	1	1	2	1	1	1	1	2	2	2	1	2	1	1	2	1	2	1	1	1	2	1	1	1	2	1	2	1	2	1	2	1	1
Tm248	2	1	2	1	2	1	2	1	2	1	1	2	1	1	1	2	1	1	2	1	1	1	2	1	1	2	1	2	1	1	2	1	2	1	1	1	1	2	1	1	2	1	2	1	2	1	2	1	1
Tm249	2	1	2	1	2	1	1	2	2	1	1	1	1	2	1	1	2	2	2	1	1	1	2	1	1	2	1	2	1	2	1	1	2	1	1	1	2	1	1	1	2	1	2	1	2	2	2	1	1
Tm250	2	1	2	1	2	1	2	1	2	1	1	2	1	1	1	2	1	1	1	2	1	1	2	1	1	2	1	2	1	2	1	1	2	1	1	1	2	1	1	1	2	1	2	1	1	2	2	1	1
EU251	2	1	2	1	2	1	2	1	2	1	1	2	1	1	1	2	1	1	2	1	1	1	2	1	1	2	1	2	1	2	1	1	2	1	1	1	1	2	1	2	1	1	2	1	2	1	2	1	1
Tm252	2	1	2	1	2	1	2	1	2	1	1	2	1	1	1	2	1	1	1	2	1	1	2	1	1	2	1	2	1	1	2	1	2	1	1	1	2	1	1	1	2	1	2	1	1	2	2	1	1
Tm253	2	1	2	1	2	1	2	1	2	1	1	1	2	1	1	1	2	1	2	1	1	1	2	1	1	2	1	2	1	1	2	1	2	1	1	1	2	1	1	1	2	1	2	1	1	2	1	2	1
Tm254	2	1	2	1	2	1	2	1	2	1	1	1	2	1	1	1	2	1	1	2	2	1	2	1	1	2	1	2	1	2	2	1	2	1	1	1	2	1	1	1	2	1	2	1	1	2	1	2	1
Tm255	1	2	2	1	2	1	2	1	2	1	1	2	1	1	1	2	1	1	2	1	1	1	2	1	1	2	1	2	1	1	2	1	2	1	1	1	1	2	1	1	2	1	2	1	2	1	1	2	1
Tm256	2	1	2	1	2	1	2	1	2	1	1	2	1	1	1	2	1	1	2	1	1	1	2	1	1	2	1	2	1	2	1	2	2	1	1	1	1	2	1	1	2	1	1	2	1	2	2	1	1
Tm257	2	1	2	1	2	1	2	1	2	1	1	2	1	1	1	2	1	1	2	1	1	1	2	1	1	2	1	2	1	2	2	1	2	1	1	1	1	2	1	2	1	1	2	1	1	2	1	2	1
Tm258	2	1	2	1	2	1	2	1	2	1	1	1	1	2	1	1	1	2	2	1	1	1	2	1	1	2	1	2	1	2	1	1	2	1	1	1	2	1	1	2	1	1	2	1	1	2	2	1	1
Tm259	2	1	2	1	2	1	2	1	2	1	1	1	1	2	1	1	2	2	1	2	2	1	2	1	1	2	1	2	1	2	2	1	2	1	1	1	1	2	1	1	2	1	2	1	1	2	2	2	1
Tm260	2	1	2	1	2	1	2	1	2	1	1	1	1	2	1	1	1	2	2	1	1	1	2	1	1	2	1	2	1	2	1	2	2	1	1	1	1	2	1	1	2	1	2	1	2	1	2	1	1
Tm261	2	1	2	1	2	1	2	1	2	1	1	1	1	2	1	1	2	2	1	2	1	1	2	1	1	2	1	2	1	2	2	1	2	1	1	1	2	1	1	1	2	1	2	1	1	2	1	2	1
Tm262	2	1	2	2	1	2	1	2	2	1	2	1	1	1	2	1	1	1	2	1	1	1	2	1	1	2	1	2	1	1	2	1	2	1	1	1	1	2	2	1	1	1	1	2	2	1	1	2	1
Tm263	2	1	2	1	2	1	2	1	2	1	1	2	1	1	1	2	1	1	2	1	1	1	2	1	1	2	1	2	1	1	2	1	2	1	1	1	2	2	1	1	2	1	2	1	1	2	1	2	1
Tm264	2	1	2	1	2	1	2	1	2	1	1	1	1	2	1	1	1	2	2	1	1	1	2	1	1	2	1	2	1	1	1	2	2	1	1	1	1	2	1	1	2	1	2	1	2	1	2	1	1
Tm265	2	1	2	1	2	1	2	1	2	1	1	1	1	2	1	1	1	2	2	1	1	1	2	1	1	2	1	2	1	2	1	1	2	1	1	1	2	1	1	2	1	1	2	1	1	2	1	2	1
Tm266	2	1	2	1	2	1	2	1	2	1	1	1	1	2	1	1	1	2	2	1	1	1	2	1	1	2	1	2	1	2	1	1	2	1	1	1	2	1	1	1	2	1	2	1	1	2	1	2	1
Tm267	2	1	2	1	2	1	2	1	2	1	1	1	1	2	1	1	1	2	1	2	1	1	2	1	1	2	1	2	1	2	1	1	2	1	1	1	2	1	1	1	2	1	2	1	1	2	1	2	1
Tm268	2	1	2	1	2	1	2	1	2	1	1	2	1	2	1	2	1	1	2	1	1	1	2	1	1	2	1	2	1	2	1	2	2	1	1	1	1	2	1	1	2	1	2	1	2	1	2	2	1
Tm269	2	1	2	1	2	1	2	1	2	1	1	1	1	2	1	1	1	2	2	1	1	1	2	1	1	2	1	2	1	1	1	2	2	1	1	1	1	2	1	1	2	1	2	1	2	1	2	1	1
Tm270	2	1	2	1	2	1	2	1	2	1	1	1	2	1	1	1	2	1	2	1	1	1	2	1	1	2	1	2	1	1	2	1	2	1	1	1	1	2	1	2	1	1	2	1	2	1	1	2	1
Tm271	2	1	2	1	2	1	2	1	2	1	1	1	1	2	1	1	1	2	1	2	1	1	2	1	1	2	1	2	1	1	2	1	2	1	1	1	2	1	1	1	2	1	2	1	2	1	1	2	1
Tm272	2	1	2	1	2	1	2	1	2	1	1	2	1	1	1	2	1	1	2	1	1	1	2	1	1	2	1	2	1	2	1	1	2	1	1	1	1	2	1	2	1	1	2	1	2	1	2	1	1
Tm273	2	1	2	1	2	1	2	1	2	1	1	2	1	1	1	2	1	1	2	1	1	1	2	1	1	2	1	2	1	1	1	2	2	1	1	1	1	1	1	1	2	1	2	1	2	1	2	1	1
Tm274	2	1	2	1	2	1	2	1	2	1	1	1	2	1	1	1	2	1	2	1	1	1	2	1	1	2	1	2	1	1	2	1	2	1	1	1	2	1	1	1	2	1	2	1	2	1	1	2	1
Tm275	2	1	2	1	2	1	2	1	2	1	1	1	1	2	1	1	1	2	2	1	1	1	2	1	1	2	1	2	1	2	1	1	2	1	1	1	1	2	1	2	1	1	2	1	1	2	1	2	1
Tm276	2	1	2	1	2	1	2	1	2	1	1	1	1	2	1	1	1	2	2	1	1	1	2	1	1	2	1	2	1	1	1	2	2	1	1	1	1	2	1	1	2	1	2	1	1	2	1	2	1
Tm277	2	1	2	1	2	1	2	1	2	1	1	2	1	1	1	2	1	1	2	1	1	1	2	1	1	2	1	2	1	1	2	1	2	1	1	1	2	1	1	2	1	1	2	1	2	1	2	1	1
Tm278	2	1	2	1	2	1	2	1	2	1	1	2	1	1	1	2	1	1	2	1	1	1	2	1	1	2	1	2	1	1	2	1	2	1	1	1	1	2	1	1	2	1	2	1	2	1	2	1	1
Tm279	2	1	2	1	2	1	2	1	2	1	1	2	1	1	1	2	1	1	2	1	1	1	2	1	1	2	1	2	1	1	2	1	2	1	1	1	2	1	1	1	2	1	2	1	2	1	1	1	2
Af281	2	1	2	1	2	1	2	1	2	1	1	1	2	1	1	1	2	1	2	1	1	1	2	1	1	2	1	2	1	1	2	1	2	1	1	1	2	1	1	2	1	1	2	1	1	2	1	2	1
Tm282	2	1	2	1	2	1	2	1	2	1	1	2	1	1	1	2	1	1	2	1	1	1	2	1	1	2	1	2	1	1	2	1	2	1	1	1	2	1	1	1	2	1	2	1	2	1	1	1	2
Tm283	2	1	2	1	2	1	2	1	2	1	1	2	1	1	1	2	1	1	2	1	1	1	2	1	1	2	1	2	1	2	2	2	2	1	1	1	1	2	1	1	2	1	2	1	2	1	2	2	1
Tm284	2	1	2	1	2	1	2	1	2	1	1	2	1	1	1	2	1	1	2	1	1	1	2	1	1	2	1	2	1	2	2	2	2	1	1	1	1	2	1	1	2	1	2	1	2	1	2	2	1
Tm285	2	1	2	1	2	1	2	1	2	1	1	2	1	1	1	2	1	1	2	1	1	1	2	1	1	2	1	2	1	2	2	2	2	1	1	1	1	2	1	2	1	1	2	1	2	1	1	2	1
Tm286	2	1	2	1	2	1	2	1	2	1	1	2	1	1	1	2	1	1	2	1	1	1	2	1	1	2	1	2	1	2	1	1	2	1	1	1	2	1	1	1	2	1	2	1	1	2	1	2	1
Tm287	2	1	2	1	2	1	2	1	2	1	1	2	1	1	1	2	1	1	2	1	1	1	2	1	1	2	1	2	1	2	1	1	2	1	1	1	2	1	1	1	2	1	2	1	1	2	1	2	1
Tm288	2	1	2	1	2	1	2	1	2	1	1	1	2	1	1	1	2	1	2	1	1	1	2	1	1	2	1	2	1	1	2	1	2	1	1	1	2	1	1	1	2	1	2	1	2	1	1	2	1
Tm289	2	1	2	1	2	1	2	1	2	1	1	2	1	1	1	2	1	1	2	1	1	1	2	1	1	2	1	2	1	2	1	2	2	1	1	1	2	1	1	1	2	1	2	1	1	2	1	1	2
Tm290	2	1	2	1	2	1	2	1	2	1	1	2	1	1	1	2	1	1	2	1	1	1	2	1	1	2	1	2	1	2	1	1	2	1	1	1	1	2	1	1	2	1	2	1	1	2	2	1	1
Tm291	2	1	2	1	2	1	2	1	2	1	1	2	1	1	1	2	1	1	2	1	1	1	2	1	1	2	1	2	1	2	1	1	2	1	1	1	1	2	1	1	2	1	2	1	1	2	2	1	1
Tm292	2	1	2	1	2	1	2	1	2	1	1	1	1	2	1	1	1	2	2	1	1	1	2	1	1	2	1	2	1	1	2	1	2	1	1	1	1	2	1	1	2	1	2	1	2	1	1	2	1
Tm294	2	1	2	1	2	1	2	1	2	1	1	1	1	2	1	1	1	2	2	1	1	1	2	1	1	2	1	2	1	1	2	1	2	1	1	1	1	2	1	1	2	1	2	1	2	1	1	2	1
Tm295	2	1	2	1	2	1	2	1	2	1	1	1	2	1	1	1	1	2	2	1	1	1	2	1	1	2	1	2	1	1	2	1	2	1	1	1	1	2	1	1	2	1	2	1	1	2	2	1	1
Tm296	2	1	-999	-999	2	1	2	1	2	1	1	1	2	1	1	1	1	2	2	1	1	1	2	1	1	2	1	2	1	1	2	1	2	1	1	1	1	2	1	1	2	1	2	1	1	2	2	1	1
Tm297	2	1	2	1	2	1	2	1	2	1	1	1	1	2	1	1	1	2	2	1	1	1	2	1	1	2	1	2	1	1	2	1	2	1	1	1	2	1	1	1	2	1	2	1	2	1	1	2	1
Tm298	2	1	2	1	2	1	2	1	2	1	1	1	1	2	1	1	1	2	2	1	1	1	1	2	1	2	1	2	1	1	2	1	2	1	1	1	1	2	1	1	2	1	2	1	2	1	1	2	1
Tm299	2	1	2	1	2	1	2	1	2	1	1	1	1	2	1	1	1	2	2	1	1	1	2	1	1	2	1	2	1	1	2	1	2	1	1	1	2	2	1	1	2	1	2	1	2	1	2	1	1
Tm300	2	1	2	1	2	1	2	1	2	1	1	2	1	1	1	2	1	1	2	1	1	1	2	1	1	2	1	2	1	1	2	1	2	1	1	1	2	1	1	1	2	1	2	1	2	1	1	1	2
Tm301	2	1	2	1	2	1	2	1	2	1	1	2	1	1	1	2	1	1	2	1	1	1	2	1	1	2	1	2	1	1	1	2	2	1	1	1	2	1	1	1	2	1	2	1	2	1	2	1	1
Tm302	2	1	2	1	2	1	2	1	2	1	1	1	1	2	1	1	1	2	2	1	1	1	2	1	1	2	1	2	1	1	2	1	2	1	1	1	2	1	1	1	2	1	2	1	2	1	1	2	1
US303	2	1	2	1	2	1	2	1	2	1	1	1	1	2	1	1	1	2	2	1	1	1	2	1	1	2	1	2	1	2	1	1	2	1	1	1	1	2	1	1	2	1	2	1	1	2	1	2	1
US304	2	1	2	1	2	1	2	1	2	1	1	1	1	2	1	1	1	2	2	1	1	1	2	1	1	2	1	2	1	2	1	1	2	1	1	1	1	2	1	2	1	1	1	2	1	2	1	2	1
Tj305	2	1	2	1	2	1	2	1	2	1	1	2	1	1	1	2	1	1	1	2	1	1	2	1	1	2	1	2	1	2	1	1	2	1	1	1	2	1	1	1	2	1	2	1	1	2	1	2	1
Tm306	1	2	2	1	2	1	1	2	1	2	2	1	2	1	2	1	2	1	2	1	2	2	1	1	1	1	2	2	1	2	1	1	1	1	2	2	1	2	2	1	1	1	1	2	2	1	1	2	1
Uz307	2	1	2	1	2	1	2	1	2	1	1	1	1	2	1	1	1	2	1	2	1	1	2	1	1	2	1	2	1	1	2	2	2	1	1	1	2	1	1	1	2	1	2	1	1	2	1	2	1
Uz308	2	1	2	1	2	1	2	1	2	1	1	1	2	1	1	1	2	1	2	1	1	1	2	1	1	2	1	2	1	1	2	1	2	1	1	1	2	1	1	1	2	1	2	1	2	1	2	1	1
Uz309	2	1	2	1	2	1	2	1	2	1	1	1	2	1	1	1	2	1	2	1	1	1	2	1	1	2	1	2	1	1	2	1	2	1	1	1	2	2	1	2	1	2	2	1	2	1	1	2	2
Uz310	2	1	2	1	2	1	2	1	2	1	1	2	1	1	1	2	1	1	2	1	1	1	2	1	1	2	1	2	1	2	1	1	2	1	1	1	2	2	1	1	2	1	2	1	1	2	2	1	1
Az311	2	1	2	1	2	1	2	1	2	1	1	1	2	1	1	1	2	1	2	1	1	1	2	1	1	2	1	2	1	1	2	1	1	2	1	1	2	2	1	1	2	1	2	1	2	1	1	2	1
Az312	2	1	2	1	2	1	2	1	2	1	1	2	1	1	1	2	1	1	2	1	1	1	2	1	1	2	1	2	1	1	2	1	2	1	1	1	1	2	1	1	2	1	2	1	2	1	1	2	1
Tm313	2	1	2	1	2	1	2	1	2	1	1	2	1	1	1	2	1	1	2	1	1	1	2	1	1	2	1	2	1	1	2	1	2	1	1	1	2	1	1	1	2	1	2	1	1	2	1	2	1
Tm314	1	2	2	1	2	2	1	2	2	2	2	1	1	1	2	1	1	1	1	1	2	2	1	1	1	1	2	2	1	1	2	1	2	1	1	1	1	2	2	1	1	2	1	2	2	1	1	2	1
Tm315	1	2	2	1	1	2	1	2	1	2	2	1	1	1	2	1	1	1	1	1	2	2	1	1	1	1	2	2	1	2	1	1	2	1	1	1	1	2	2	1	1	1	1	2	2	1	1	2	1
Tm316	2	1	2	1	2	1	2	1	2	1	1	2	1	1	1	2	1	1	2	1	1	1	2	1	1	2	1	2	1	2	1	1	2	1	1	1	1	2	1	1	2	1	2	1	1	2	2	1	1
Tm317	2	1	2	1	2	1	2	1	2	1	1	1	2	1	1	1	2	1	2	1	1	1	2	1	1	2	1	2	1	2	1	1	2	1	1	1	1	2	1	1	2	1	2	1	1	2	2	1	1
Af318	2	1	2	2	2	1	2	1	2	1	1	2	2	1	1	2	2	1	1	2	2	2	1	2	1	2	1	2	1	1	2	1	2	1	2	2	2	2	1	1	2	1	2	1	2	1	1	2	2
Tm319	2	1	2	1	2	1	2	1	2	1	1	2	1	1	1	2	1	1	2	1	1	1	2	1	1	2	1	2	1	2	1	2	2	1	1	1	1	2	1	1	2	1	2	1	2	1	1	1	2
Uz320	2	1	2	1	2	1	2	1	2	1	1	1	2	2	1	1	2	2	2	1	1	1	2	1	1	2	1	2	1	2	1	1	2	1	1	1	2	2	1	1	2	1	2	1	1	2	1	2	1
Af321	2	1	2	1	2	1	2	1	2	1	1	2	1	1	1	2	2	1	1	2	1	1	2	1	1	2	1	2	1	2	1	1	2	1	1	1	1	2	1	1	2	1	2	1	1	2	1	2	1
Af322	2	1	2	1	2	1	2	1	2	1	1	1	2	1	1	1	2	1	2	1	1	1	2	1	1	2	1	2	1	1	2	1	2	1	1	1	1	2	1	1	2	1	2	1	1	2	1	2	1
US323	2	1	2	1	2	1	2	1	2	1	1	2	1	1	1	2	1	1	1	2	1	1	2	1	1	2	1	2	1	2	1	1	2	1	1	1	1	2	1	1	2	1	2	1	1	2	2	1	1
US324	2	1	2	1	2	1	2	1	2	1	1	1	2	1	1	1	2	1	2	1	1	1	2	1	1	2	1	2	1	1	2	1	2	1	1	1	2	1	1	1	2	1	2	1	1	2	2	2	1
Af325	2	1	2	1	2	1	2	1	2	1	1	1	2	1	1	1	2	1	2	1	1	1	2	1	1	2	1	2	1	1	2	1	2	1	1	1	2	1	1	1	2	1	2	1	1	2	2	1	1
US326	2	1	2	1	2	1	2	1	2	1	1	1	1	2	1	1	2	2	2	1	1	1	2	1	1	2	1	2	1	2	1	1	2	1	1	1	2	1	1	1	2	1	2	1	2	1	1	2	1
Tj327	2	1	2	1	2	1	2	1	2	1	1	1	2	2	1	1	2	2	1	2	1	1	2	1	1	2	1	2	1	1	2	2	2	1	1	1	1	2	1	1	2	1	2	1	1	2	1	2	1
Tm328	2	1	2	1	2	1	2	1	2	1	1	1	1	2	1	1	1	2	1	2	1	1	2	1	1	2	1	2	1	1	2	1	2	1	1	1	1	2	1	1	2	1	2	1	2	1	1	2	1
Tm329	2	1	2	1	2	1	2	1	2	1	1	1	2	1	1	1	2	1	2	1	1	1	2	1	1	2	1	2	1	2	1	1	2	1	1	1	2	1	1	1	2	1	2	1	1	2	1	2	1
Tm330	2	1	2	1	2	1	2	1	2	1	1	2	1	1	1	2	1	1	2	1	1	1	2	1	1	2	1	2	1	1	2	1	2	1	1	1	1	2	1	1	2	1	2	1	2	1	1	2	1
Tm331	2	1	2	1	2	1	2	1	2	1	1	1	2	1	1	1	2	1	2	1	1	1	2	1	1	2	1	2	1	2	1	1	2	1	1	1	1	2	1	1	2	1	2	1	1	2	1	2	1
Af332	2	1	2	1	1	2	2	2	2	1	1	2	1	1	1	2	1	1	1	2	2	1	2	1	1	2	2	2	1	2	1	1	2	1	1	1	1	2	2	2	1	2	1	2	1	2	1	2	1
Uz333	2	1	2	1	2	1	2	1	2	1	1	2	1	1	1	2	1	1	1	2	1	1	2	1	1	2	1	2	1	1	2	1	2	1	1	1	2	1	1	1	2	1	2	1	1	1	2	1	1
Uz334	2	1	2	1	2	1	2	1	2	1	1	1	1	2	1	1	1	2	2	1	1	1	2	1	1	2	1	2	1	2	1	1	2	1	1	1	1	2	1	1	2	1	2	1	2	1	1	2	1
Uz335	2	1	2	1	2	1	2	1	2	1	1	1	2	1	1	1	2	1	1	2	1	1	2	1	1	2	1	2	1	2	1	1	2	1	1	1	2	1	1	1	2	1	2	1	1	2	2	1	1
Uz336	2	1	2	1	2	1	2	1	2	1	1	1	1	2	1	1	1	2	2	1	1	1	2	1	1	2	1	2	1	2	1	1	2	1	1	1	1	2	1	1	2	1	2	1	1	2	1	2	1
Uz337	2	1	2	1	2	1	2	1	2	1	1	1	2	1	1	1	1	2	2	1	1	1	2	1	1	2	1	2	1	1	2	1	2	1	1	1	1	2	1	1	2	1	2	1	2	1	2	1	1
Uz338	2	1	2	1	2	1	2	1	2	1	1	2	1	1	1	2	1	1	2	1	1	1	2	1	1	2	1	2	1	1	1	2	2	1	1	1	2	1	1	2	1	1	2	1	2	1	2	1	1
Tm339	2	1	2	1	2	1	2	1	2	1	1	2	1	1	1	2	1	1	2	1	1	1	2	1	1	2	1	2	1	1	2	1	2	1	1	1	2	1	1	2	1	1	2	1	2	1	2	1	1
Tm340	2	1	2	1	2	1	2	1	2	1	1	2	1	1	1	2	1	1	2	1	1	1	2	1	1	2	1	2	1	1	2	1	2	1	1	1	2	1	1	2	1	1	2	1	2	1	2	1	1
Tm341	2	1	2	1	2	1	2	1	2	1	1	1	2	1	1	1	2	1	2	1	1	1	2	1	1	2	1	2	1	1	2	1	2	1	1	1	2	1	1	1	2	1	2	1	2	1	2	1	1
Tm342	2	1	2	1	2	1	2	1	2	1	1	1	1	2	1	1	1	2	1	2	1	1	2	1	1	2	1	2	1	2	1	1	2	1	1	1	2	1	1	1	2	1	2	1	1	2	1	2	1
Tm343	2	1	2	1	2	1	2	1	2	1	1	1	2	1	1	1	2	1	2	1	1	1	2	1	1	2	1	2	1	1	2	1	2	1	1	1	2	1	1	1	2	1	2	1	1	2	1	2	1
Tm344	2	1	2	1	2	1	2	1	2	1	1	1	1	2	1	1	1	2	2	1	1	1	1	2	1	2	1	2	1	1	1	2	2	1	1	1	1	2	1	1	2	1	2	1	2	1	2	1	1
Tm345	2	1	2	1	2	1	2	1	2	1	1	1	1	2	1	1	1	2	2	1	1	1	2	1	1	2	1	2	1	1	2	1	2	1	1	1	1	2	1	2	1	1	2	1	1	2	2	1	1
Tm346	2	1	2	1	2	1	2	1	2	1	1	1	1	2	1	1	1	2	2	1	1	1	2	1	1	2	1	2	1	1	2	1	2	1	1	1	1	2	1	2	1	1	2	1	1	2	1	2	1
Tm347	2	1	2	1	2	1	2	1	2	1	1	1	1	2	1	1	1	2	1	2	1	1	2	1	1	2	1	2	1	2	1	1	2	1	1	1	2	1	1	1	2	1	2	1	1	1	2	1	1
Tm348	2	1	2	1	2	1	1	2	1	2	1	2	1	1	1	2	1	1	1	1	2	2	1	1	1	1	2	2	1	2	1	1	1	1	2	2	1	2	2	1	1	1	2	1	2	2	1	2	1
Tm349	2	1	2	1	2	1	2	1	2	1	1	1	1	2	1	1	1	2	2	1	1	1	2	1	1	2	1	2	1	1	2	1	2	1	1	1	1	2	1	2	1	1	2	1	2	1	2	1	1
Af350	2	1	2	1	2	1	2	1	2	1	1	2	1	1	1	2	1	1	2	1	1	1	2	1	1	2	1	2	1	1	2	1	2	1	1	1	2	1	1	1	2	1	2	1	2	1	1	2	1
SA351	2	1	2	1	2	1	2	1	2	1	1	1	2	1	1	1	2	1	2	1	1	1	2	1	1	2	1	2	1	2	1	1	2	1	1	1	2	1	1	2	1	1	2	1	1	2	2	1	1
SA352	2	1	2	1	2	1	2	1	2	1	1	1	2	1	1	1	2	1	2	1	1	1	2	1	1	2	1	2	1	1	2	1	2	1	1	1	2	1	1	1	2	1	2	1	2	1	2	1	1
Tm353	2	1	2	1	2	1	2	1	2	1	1	2	1	1	1	2	1	1	2	1	1	1	2	1	1	2	1	2	1	1	2	1	2	1	1	1	2	1	1	1	2	1	2	1	2	1	1	2	1
US354	2	1	2	1	2	1	2	1	2	1	1	2	2	1	1	2	2	1	2	1	1	1	2	1	1	2	1	2	1	2	1	2	2	1	1	1	2	2	1	1	2	2	2	1	1	2	2	1	1
Tm355	2	1	2	1	2	1	2	1	2	1	1	1	2	1	1	1	2	1	1	2	1	1	2	1	1	2	1	2	1	2	1	1	2	1	1	1	2	1	1	1	2	1	2	1	1	2	2	1	1
Tm356	2	1	2	1	2	1	2	1	2	1	1	2	1	1	1	2	1	1	2	1	1	1	2	1	1	2	1	2	1	2	1	1	2	1	1	1	1	2	1	2	1	1	2	1	2	1	1	2	1
Tm357	2	1	2	1	2	1	2	1	2	1	1	1	1	2	1	1	1	2	2	1	1	1	2	1	1	2	1	2	1	1	2	2	2	1	1	1	1	2	1	1	2	1	2	1	1	2	2	1	1
Tm358	2	1	2	1	2	1	2	1	2	1	1	1	1	2	1	1	1	2	1	2	1	1	2	1	1	2	1	2	1	1	2	1	2	1	1	1	1	2	1	1	2	1	2	1	1	2	1	2	1
Tm359	2	1	2	1	2	1	2	1	2	1	1	2	1	1	1	2	1	1	2	1	1	1	2	1	1	2	1	2	1	1	2	1	2	1	1	1	2	1	1	1	2	1	2	1	2	1	1	2	1
Tm360	2	1	2	1	-999	-999	2	1	-999	-999	-999	-999	-999	-999	1	2	2	1	1	1	2	1	2	1	1	2	1	2	1	2	1	2	1	2	1	1	2	1	1	1	2	1	2	1	1	2	1	2	1
Tm361	1	2	2	2	1	2	1	2	1	2	2	1	1	1	2	2	1	1	1	1	2	2	1	1	1	1	2	2	1	2	1	2	2	1	2	2	1	2	2	1	1	2	1	2	2	1	1	1	2
Tj362	2	1	2	1	2	1	2	1	2	1	1	2	1	1	1	2	1	1	2	1	1	1	2	1	1	2	1	2	1	2	1	1	2	1	1	1	1	2	1	2	1	1	2	1	2	1	1	2	1
Tm363	2	1	2	1	2	1	2	1	2	1	1	2	1	1	1	2	1	1	2	1	1	1	2	1	1	2	1	2	1	1	2	1	2	1	1	1	1	2	1	2	1	1	2	1	2	1	1	2	1
SA364	2	1	2	1	2	1	2	1	2	1	1	1	1	2	1	1	1	2	1	2	1	1	2	1	1	2	1	2	1	2	1	2	2	1	1	1	2	1	1	1	2	1	2	1	1	2	1	2	1
In365	2	1	2	1	2	1	2	1	2	1	1	2	1	1	1	2	1	1	1	2	1	1	2	1	1	2	1	2	1	2	1	1	2	1	1	1	1	2	1	1	2	1	2	1	1	2	2	1	1
EU366	2	2	2	1	1	2	2	2	2	1	1	2	2	1	1	2	2	1	1	2	2	2	1	2	1	1	2	2	1	1	2	1	2	1	2	2	1	2	2	1	2	2	1	2	2	1	2	1	2
Uz367	2	1	2	1	2	1	2	1	2	1	1	1	2	1	1	1	2	1	2	1	1	1	2	1	1	2	1	2	1	1	2	1	2	1	1	1	1	2	1	1	2	1	2	1	1	2	1	2	1
Tm368	2	1	2	1	2	1	2	1	2	1	1	1	1	2	1	1	1	2	2	1	1	1	1	2	1	2	1	2	1	1	1	2	2	1	1	1	1	2	1	1	2	1	2	1	2	1	2	1	1
Tm369	2	1	2	1	2	1	2	1	2	1	1	1	1	2	1	1	1	2	2	1	1	1	2	1	1	2	1	2	1	2	2	2	2	1	1	1	1	2	1	1	2	1	2	1	1	2	2	1	1
Uz370	2	1	2	1	2	1	2	1	2	1	1	1	1	2	1	1	1	2	2	1	1	1	2	1	1	2	1	2	1	1	2	1	2	1	1	1	2	1	1	1	2	1	2	1	2	1	1	2	1
Tm371	2	1	2	1	2	1	2	1	2	1	1	1	2	1	1	1	2	1	2	1	1	1	2	1	1	2	1	2	1	1	2	1	2	1	1	1	2	1	1	1	2	1	2	1	1	2	1	2	1
Uz372	2	1	2	1	2	1	2	1	2	1	1	1	1	2	1	1	1	2	2	1	1	1	2	1	1	2	1	2	1	1	1	2	2	1	1	1	2	1	1	1	2	1	1	2	2	1	2	1	1
Uz373	2	1	2	1	2	1	2	1	2	1	1	2	1	1	1	2	1	1	2	1	1	1	2	1	1	2	1	2	1	1	2	1	2	1	1	1	2	1	1	1	2	1	2	1	2	1	1	1	2
Uz374	2	1	2	1	2	1	2	1	2	1	1	1	2	1	1	1	2	1	2	1	1	1	2	1	1	2	1	2	1	2	2	1	2	1	1	1	2	1	1	1	2	1	2	1	2	1	1	2	1
Uz375	2	1	2	1	2	1	2	1	2	1	1	1	2	1	1	1	2	1	2	1	1	1	2	1	1	2	1	2	1	2	1	1	2	1	1	1	2	1	1	1	2	1	2	1	1	2	1	2	1
SA376	2	1	2	1	2	1	2	1	2	1	1	2	1	1	1	2	1	1	1	2	1	1	2	1	1	2	1	2	1	2	1	1	2	1	1	1	1	2	1	1	2	1	2	1	1	2	2	1	1
Tm377	2	1	2	1	2	1	2	1	2	1	1	2	1	1	1	2	1	1	2	1	1	1	2	1	1	2	1	2	1	2	1	1	2	1	1	1	2	1	1	1	2	1	2	1	2	1	2	1	1
Af378	2	1	2	1	2	1	2	1	2	1	1	1	2	1	1	1	2	1	2	1	1	1	2	1	1	2	1	2	1	2	2	1	2	1	1	1	2	2	2	2	1	2	2	2	1	2	1	2	1
Tm379	2	1	2	1	2	1	2	1	2	1	1	1	2	1	1	1	2	1	2	1	1	1	2	1	1	2	1	2	1	1	2	1	2	1	1	1	2	1	2	1	2	2	2	1	1	2	1	2	1
US380	2	1	2	1	2	1	2	1	2	1	1	1	2	1	1	1	2	1	2	1	1	1	2	1	1	2	1	2	1	1	2	1	2	1	1	1	1	2	1	1	2	1	2	1	1	2	1	2	1
US381	2	1	2	1	2	1	2	1	2	1	1	1	2	1	1	1	2	1	2	1	1	1	2	1	1	2	1	2	1	1	2	1	2	1	1	1	2	1	1	1	2	1	2	1	2	1	1	2	1
Tm382	2	1	2	1	2	1	2	1	2	1	1	1	2	1	1	1	2	1	2	1	1	1	1	2	1	2	1	2	1	1	2	1	2	1	1	1	1	2	1	2	1	1	2	1	2	1	1	2	1
Uz383	2	1	2	1	2	1	2	1	2	1	1	1	1	2	1	1	1	2	2	1	1	1	2	1	1	2	1	2	1	1	1	2	2	1	1	1	2	1	1	1	2	1	2	1	2	1	1	1	2
Uz384	2	1	2	1	2	1	2	1	2	1	1	2	1	1	1	2	1	1	2	1	1	1	2	1	1	2	1	2	1	1	2	1	2	1	1	1	2	1	1	1	2	1	2	1	2	1	1	2	1
Tm385	2	1	2	1	2	1	2	1	2	1	1	2	1	2	1	2	1	1	2	1	1	1	2	1	1	2	1	2	1	1	1	2	2	1	1	1	2	1	1	1	2	1	2	1	2	1	1	2	1
Tm386	2	1	2	1	2	1	2	1	2	1	1	1	2	1	1	1	2	1	1	2	1	1	2	1	1	2	1	2	1	1	1	2	2	1	1	1	1	2	1	1	2	1	2	1	2	1	2	1	1
Tm387	2	1	2	1	2	1	2	1	2	1	1	1	1	2	1	1	1	2	2	1	1	1	1	2	1	2	1	2	1	1	1	2	2	1	1	1	1	2	2	1	2	1	2	2	2	1	2	1	1
Tm388	2	1	2	1	2	1	2	1	2	1	1	1	1	2	1	1	1	2	1	2	1	1	2	1	1	2	1	2	1	1	2	1	2	1	1	1	2	1	1	2	1	1	2	1	1	2	2	1	1
Tm389	1	2	2	2	1	2	1	2	1	2	2	1	1	1	2	1	1	1	1	1	2	2	1	1	1	1	2	2	1	2	1	1	2	1	1	1	1	2	2	1	1	1	1	2	2	1	1	1	2
Af391	2	1	2	1	2	1	2	1	2	1	1	2	1	1	1	2	1	1	1	2	1	1	2	1	1	2	1	2	1	1	2	1	2	1	1	1	1	2	1	1	2	1	2	1	1	2	1	2	1
Af392	1	2	2	2	1	2	2	1	2	2	2	1	1	1	2	1	1	1	1	1	2	2	1	1	1	2	1	2	2	2	2	1	1	1	2	2	1	2	2	1	1	1	1	2	2	1	1	1	2
Af393	2	1	2	1	2	1	2	1	2	1	1	2	1	1	1	2	1	1	2	1	1	1	2	1	1	1	2	2	1	1	2	1	2	1	1	1	1	2	1	1	2	1	2	1	1	2	1	2	1
US394	2	1	2	1	2	1	2	1	2	1	1	1	1	2	1	1	1	2	2	1	1	1	2	1	1	2	1	2	1	1	2	1	2	1	1	1	1	2	1	1	2	1	2	1	1	2	1	2	1
Af395	2	1	2	1	2	1	2	1	2	1	1	2	1	1	1	2	1	1	2	1	1	1	2	1	1	2	1	2	1	2	1	1	2	1	1	1	1	2	1	1	2	1	2	1	1	2	1	2	1
EU396	2	1	2	1	2	1	2	1	2	1	2	1	1	1	1	2	1	1	2	1	1	1	2	1	1	2	1	2	1	2	1	1	2	1	1	1	2	1	1	1	2	1	2	1	1	2	1	2	1
Tm397	2	1	2	1	2	1	2	1	2	1	1	1	2	1	1	1	2	1	2	1	1	1	1	2	1	2	1	2	1	2	1	1	2	1	1	1	1	2	1	2	1	1	2	1	2	1	1	2	1
Tm398	2	1	2	1	2	1	2	1	2	1	1	1	1	2	1	1	1	2	1	2	1	1	2	1	1	2	1	2	1	2	1	1	2	1	1	1	1	2	1	1	2	1	2	1	1	2	1	2	1
Ch399	2	1	2	1	2	1	2	1	2	1	1	1	2	1	1	1	2	1	1	2	1	1	2	1	1	2	1	2	1	2	1	1	2	1	1	1	2	1	1	1	2	1	1	2	2	1	1	2	2
Tm400	2	1	1	2	2	1	2	1	2	1	1	2	1	1	1	2	1	1	2	1	1	1	2	1	1	2	1	2	1	1	2	1	2	1	1	1	1	2	1	2	1	1	2	1	2	1	1	2	1
Tm401	2	1	2	1	2	1	2	1	2	1	1	1	1	2	1	1	1	2	1	2	1	1	2	1	1	2	1	2	1	2	1	1	2	1	1	1	1	2	1	1	2	1	2	1	1	2	1	2	1
Tm402	1	2	1	2	1	2	1	2	2	2	2	1	1	1	2	1	1	1	1	1	2	2	1	1	1	1	2	2	1	2	1	1	1	2	2	2	1	2	2	1	1	1	1	2	2	1	1	1	2
Uz403	2	1	2	1	2	1	2	1	2	1	1	2	1	1	1	2	1	1	2	1	1	1	2	1	1	2	1	2	1	2	1	1	2	1	1	1	1	2	1	1	2	1	2	1	2	2	1	2	1
Uz404	2	1	2	1	2	1	2	1	2	1	1	2	1	1	1	2	1	1	2	1	1	1	2	1	1	2	1	2	1	2	1	1	2	1	1	1	1	2	1	1	2	1	2	1	2	2	1	2	1
Tj405	2	1	2	1	2	1	2	1	2	1	1	1	1	2	1	1	1	2	2	1	1	1	2	1	1	2	1	2	1	1	2	1	2	1	1	1	1	2	1	1	2	1	2	1	1	2	2	1	1
Uz406	2	1	2	1	2	1	2	1	2	1	1	1	2	1	1	1	2	1	2	1	1	1	1	2	1	2	1	2	1	1	2	1	2	1	1	1	2	1	1	1	2	1	2	1	1	2	1	2	1
Uz407	2	1	2	1	2	1	2	1	2	1	1	1	1	2	1	1	2	2	2	1	1	1	2	1	1	2	1	2	1	1	1	2	2	1	1	1	2	1	1	1	2	1	2	1	2	1	2	1	2
Uz408	2	1	2	1	2	1	2	1	2	1	1	1	1	2	1	2	2	2	2	1	1	1	2	1	1	2	1	2	1	1	1	2	2	1	1	1	2	1	1	2	1	1	2	1	2	1	2	1	1
Uz409	2	1	2	1	2	1	2	1	2	1	1	1	2	1	1	1	2	1	1	2	1	1	2	1	1	2	1	2	1	2	1	1	2	1	1	1	2	1	1	1	2	1	2	1	1	2	1	2	1
Uz410	2	1	2	1	2	1	2	1	2	1	1	1	1	2	1	1	1	2	2	1	1	1	2	1	1	2	1	2	1	1	2	1	2	1	1	1	2	1	1	1	2	1	2	1	2	1	2	1	1
Uz411	2	1	2	1	2	1	2	1	2	1	1	1	1	2	1	1	1	2	2	1	1	1	2	1	1	2	1	2	1	1	1	2	2	1	1	1	2	1	1	1	2	1	2	1	2	1	1	2	1
Uz412	2	1	2	1	2	1	2	1	2	1	1	2	1	1	1	1	2	1	2	1	1	1	2	1	1	2	1	2	1	2	1	2	2	1	1	1	2	1	1	1	2	1	2	1	1	2	1	2	1
Uz413	2	1	2	1	2	1	2	1	2	1	2	1	1	1	1	2	1	1	2	1	1	1	2	1	1	2	1	2	1	1	2	1	2	1	1	1	2	1	1	1	2	1	2	1	2	1	1	2	1
Uz414	2	1	2	1	2	1	2	1	2	1	1	1	1	2	1	1	1	2	2	1	1	1	1	2	1	2	1	2	1	1	1	2	2	1	1	1	2	1	1	1	2	1	2	1	1	2	2	1	1
Uz415	2	1	2	1	2	1	2	1	2	1	1	1	1	2	1	1	1	2	2	1	1	1	2	1	1	2	1	2	1	2	1	1	2	1	1	1	1	2	1	1	2	1	2	1	2	1	1	2	1
Uz416	2	1	2	1	2	1	2	1	2	1	1	2	1	1	1	2	1	1	2	1	1	1	2	1	1	2	1	2	1	1	2	1	2	1	1	1	1	2	1	1	2	1	2	1	2	1	2	1	1
Uz417	2	1	2	1	2	1	2	1	2	1	1	2	1	1	1	2	1	1	2	1	1	1	2	1	1	2	1	2	1	1	1	2	2	1	1	1	2	1	1	1	2	1	2	1	1	2	1	2	1
Uz418	2	1	2	1	2	1	2	1	2	1	1	2	1	1	1	2	1	1	2	1	1	1	2	1	1	2	1	2	1	1	1	2	2	1	1	1	2	1	1	1	2	1	2	1	1	2	1	2	1
Uz419	2	1	2	1	2	1	2	1	2	1	1	1	1	2	1	1	1	2	2	1	1	1	2	1	1	2	1	2	1	2	1	1	2	1	1	1	2	1	1	1	2	1	2	1	2	1	1	1	2
Uz420	2	1	2	1	2	1	2	1	2	1	1	1	2	1	1	1	2	1	2	1	1	1	1	2	1	2	1	2	1	1	1	2	2	1	1	1	2	1	1	1	2	1	2	1	2	1	2	1	1
Uz421	2	1	2	1	2	1	2	1	2	1	1	1	1	2	1	1	1	2	2	1	1	1	2	1	1	2	1	2	1	1	1	2	2	1	1	1	2	1	1	1	2	1	2	1	2	1	2	1	1
Uz422	2	1	2	1	2	1	2	1	2	1	1	2	1	1	1	2	1	1	2	1	1	1	2	1	1	2	1	2	1	1	1	2	2	1	1	1	2	1	1	1	2	1	2	1	1	2	1	2	1
Uz423	2	1	2	1	2	1	2	1	2	1	1	1	1	2	1	1	1	2	2	1	1	1	2	1	1	2	1	2	1	1	1	2	2	1	1	1	2	1	1	1	2	1	2	1	2	1	2	1	1
Uz424	2	1	2	1	-999	-999	2	1	2	1	1	1	2	1	1	1	2	1	2	1	1	1	2	1	1	2	1	2	1	1	2	1	2	1	1	1	1	2	1	1	2	1	2	1	1	2	2	1	1
Uz425	2	1	2	1	2	1	2	1	2	1	1	1	2	1	1	1	2	1	1	2	1	1	2	1	1	2	1	2	1	2	1	2	2	1	1	1	2	1	1	1	2	1	2	1	2	1	1	2	1
Uz426	2	1	2	1	2	1	2	1	2	1	1	1	2	2	1	1	2	2	1	2	2	1	2	1	1	2	1	2	1	2	1	1	2	1	1	1	2	1	1	1	2	1	2	1	2	1	1	2	1
Uz428	2	1	2	1	2	1	2	1	2	1	1	2	1	1	1	2	1	1	2	1	1	1	2	1	1	2	1	2	1	1	1	2	2	1	1	1	2	1	1	1	2	1	2	1	1	2	1	2	1
Uz429	2	1	2	1	2	1	2	1	2	1	1	2	1	1	1	2	1	1	2	1	1	1	2	1	1	2	1	2	1	1	2	1	2	1	1	1	2	1	1	1	2	1	2	1	2	1	1	2	1
Uz430	2	1	2	1	2	1	2	1	2	1	1	2	1	1	1	2	1	1	2	1	1	1	2	1	1	2	1	2	1	1	1	2	2	1	1	1	2	1	1	1	2	1	2	1	2	1	1	2	1
Uz431	2	1	2	1	2	1	2	1	2	1	1	2	1	1	1	2	1	1	2	1	1	1	2	1	1	2	1	2	1	1	1	2	2	1	1	1	2	1	1	1	2	1	2	1	1	2	1	2	1
Uz432	2	1	2	1	2	1	2	1	2	1	1	1	1	2	1	1	1	2	1	2	1	1	1	2	1	2	1	2	1	2	1	1	2	1	1	1	2	1	1	1	2	1	2	1	2	1	1	2	1
Uz433	2	1	2	1	2	1	2	1	2	1	1	2	1	1	1	2	1	1	2	1	1	1	2	1	1	2	1	2	1	1	1	2	2	1	1	1	2	1	1	1	2	1	2	1	2	1	1	2	1
Uz434	2	1	2	1	2	1	2	1	2	1	1	2	1	1	1	2	1	1	2	1	1	1	2	1	1	2	1	2	1	2	1	1	2	1	1	1	1	2	1	1	2	1	2	1	1	2	1	2	1
Uz435	2	1	2	1	2	1	2	1	2	1	1	1	2	1	1	1	2	1	2	1	1	1	2	1	1	2	1	2	1	1	1	2	2	1	1	1	2	1	1	1	2	1	2	1	1	2	1	2	1
Uz436	2	1	2	1	2	1	2	1	2	1	1	2	1	1	1	2	1	1	2	1	1	1	2	1	1	2	1	2	1	1	1	2	2	1	1	1	2	1	1	1	2	1	2	1	1	2	1	2	1
Tj437	2	1	2	1	2	1	2	1	2	1	1	1	1	2	1	2	1	1	2	1	1	1	2	1	1	2	1	2	1	1	2	1	2	1	1	1	2	1	1	1	2	1	2	1	1	2	1	2	1
Af438	1	2	2	1	1	2	2	1	2	2	1	2	1	1	1	2	1	1	2	1	1	2	1	1	1	2	1	2	2	2	1	1	2	1	1	1	1	2	1	1	2	1	2	1	1	2	2	1	1
Uz439	2	1	2	1	2	1	2	1	2	1	1	1	1	2	1	1	1	2	2	1	1	1	2	1	1	2	1	2	1	1	1	2	2	1	1	1	2	1	1	1	2	1	2	1	1	2	1	2	1
Af440	2	1	2	1	2	1	2	1	2	1	1	2	1	2	1	2	1	1	2	1	1	1	2	1	1	1	2	2	1	1	2	1	2	1	1	1	2	1	1	1	2	1	2	1	1	2	1	2	1
Uz441	2	1	2	1	2	1	2	1	2	1	1	2	1	2	1	2	1	1	1	2	2	1	2	1	1	2	1	2	1	2	1	2	2	1	1	1	1	2	2	1	1	2	2	1	1	2	1	2	1
Uz442	2	1	2	1	2	1	2	1	2	1	1	1	2	2	1	1	2	1	2	1	1	1	2	1	1	2	1	2	1	1	2	2	2	1	1	1	1	2	1	1	2	1	2	1	1	2	2	1	1
Uz443	2	1	2	1	2	1	2	1	2	1	1	1	2	1	1	1	2	1	2	1	1	1	2	1	1	2	1	2	1	1	2	1	2	1	1	1	1	2	1	1	2	1	2	1	2	1	2	1	1
Uz444	2	1	2	1	2	1	2	1	2	1	1	1	2	1	1	1	2	1	2	1	1	1	2	1	1	2	1	2	1	1	2	1	2	1	1	1	2	1	1	1	2	1	2	1	2	1	1	2	1
Uz445	1	2	2	1	2	1	2	1	2	1	1	1	1	2	1	1	1	2	2	1	1	1	2	1	1	2	1	2	1	1	1	2	2	1	1	1	2	1	1	1	2	1	2	1	2	1	2	1	1
Uz446	2	1	2	1	2	1	2	1	2	1	1	1	1	2	1	1	1	2	2	1	1	1	2	1	1	2	1	2	1	1	2	1	2	1	1	1	1	2	1	1	2	1	2	1	2	1	2	1	1
Uz447	2	1	2	1	2	1	2	1	2	1	1	1	1	2	1	1	1	2	2	1	1	1	2	1	1	2	1	2	1	1	2	1	2	1	1	1	1	2	1	1	2	1	2	1	2	1	2	1	1
Uz448	2	1	2	1	2	1	2	1	2	1	1	1	1	2	1	1	1	2	2	1	1	1	1	2	1	2	1	2	1	2	1	1	2	1	1	1	1	2	2	1	2	2	2	1	2	1	1	2	1
Uz449	2	1	2	1	2	1	2	1	2	1	1	1	1	2	1	1	1	2	2	1	1	1	1	2	1	2	1	2	1	1	2	1	2	1	1	1	2	1	1	1	2	1	2	1	1	2	2	1	1
Uz450	2	1	2	1	2	1	2	1	2	1	1	1	1	2	1	1	1	2	2	1	1	1	1	2	1	2	1	2	1	1	1	2	2	1	1	1	2	1	1	1	2	1	2	1	1	2	2	1	1
Uz451	2	1	2	1	2	1	2	1	2	1	1	1	1	2	1	1	1	2	2	1	1	1	2	1	1	2	1	2	1	1	1	2	2	1	1	1	1	2	1	1	2	1	1	2	2	1	1	2	1
Uz452	2	2	2	1	2	1	2	1	2	1	1	2	1	1	1	2	1	1	2	1	1	1	2	1	1	2	1	2	1	1	1	2	2	1	1	1	2	1	1	1	2	1	2	1	2	1	1	2	1
Uz453	2	1	2	1	2	1	2	1	2	1	1	2	1	1	1	2	1	1	2	1	1	1	2	1	1	2	1	2	1	1	1	2	2	1	1	1	2	1	1	1	2	1	2	1	2	1	1	2	1
Uz454	2	1	2	1	2	1	2	1	2	1	1	1	2	1	1	1	2	1	2	1	1	1	2	1	1	2	1	2	1	1	1	2	2	1	1	1	1	2	1	1	2	1	2	1	2	1	1	2	1
Uz455	2	1	2	1	2	1	2	1	2	1	1	1	2	1	1	1	2	1	2	1	1	1	2	1	1	2	1	2	1	1	2	1	2	1	1	1	1	2	1	1	2	1	2	1	2	1	1	2	1
Uz456	2	1	2	1	2	1	2	1	2	1	1	1	2	1	1	1	2	1	2	1	1	1	2	1	1	2	1	2	1	1	2	1	2	1	1	1	2	1	1	1	2	1	2	1	2	1	1	2	1
Uz457	2	1	2	1	2	1	2	1	2	1	1	1	1	2	1	2	1	2	2	1	1	1	2	1	1	2	1	2	1	1	2	1	2	1	1	1	2	1	1	1	2	1	2	1	1	2	1	1	2
Uz458	2	1	2	1	2	1	2	1	2	1	1	1	1	2	1	2	2	1	2	1	1	1	2	1	1	2	1	2	1	1	2	1	2	1	1	1	1	2	1	1	2	1	2	1	1	2	2	1	1
Uz459	2	1	2	1	2	1	2	1	2	1	1	1	1	2	1	2	2	2	2	1	1	1	2	1	1	2	1	2	1	2	1	1	2	1	1	1	2	2	1	2	2	1	2	1	1	2	1	2	1
Uz460	2	1	2	1	2	1	2	1	2	1	1	1	1	2	1	2	1	2	1	2	1	1	1	2	1	2	1	2	1	2	1	1	2	1	1	1	1	2	1	1	2	1	2	1	1	2	1	2	1
Uz461	2	1	2	1	2	1	2	1	2	1	1	1	1	2	1	1	1	2	2	1	1	1	2	1	1	2	1	2	1	1	2	1	2	1	1	1	1	2	1	1	2	1	2	1	1	2	2	1	1
Uz462	2	1	2	1	2	1	2	1	2	1	1	1	2	1	1	1	2	1	2	1	1	1	2	1	1	2	1	2	1	1	1	2	2	1	1	1	2	1	1	1	2	1	2	1	2	1	1	2	1
Uz463	2	1	2	1	2	1	2	1	2	1	1	1	1	2	1	1	1	2	2	1	1	1	2	1	1	2	1	2	1	2	1	1	2	1	1	1	2	1	1	1	2	1	2	1	2	1	2	1	1
Uz464	2	1	2	1	2	1	2	1	2	1	1	1	2	1	1	1	2	1	2	1	1	1	2	1	2	2	1	2	1	1	2	1	2	1	1	1	2	1	1	1	2	1	2	1	1	2	1	2	1
Uz465	2	1	2	1	2	1	2	1	2	1	1	2	1	1	1	2	1	1	2	1	1	1	2	1	1	2	1	2	1	1	1	2	2	1	1	1	2	1	1	1	2	1	2	1	2	1	1	2	1
Uz466	2	1	2	1	2	1	2	1	2	1	1	1	2	1	1	1	2	1	2	1	1	1	2	1	2	2	1	2	1	2	2	2	2	1	1	1	2	1	1	1	2	1	2	1	2	1	1	2	1
Uz467	2	1	2	1	2	1	2	1	2	1	1	1	1	2	1	1	1	2	2	1	1	1	2	1	1	2	1	2	1	2	1	1	2	1	1	1	2	1	1	1	2	1	2	1	1	2	2	1	1
Uz468	2	1	2	1	2	1	2	1	2	1	1	1	2	1	1	1	2	1	2	1	1	1	2	1	1	2	1	2	1	1	1	2	2	1	1	1	2	1	1	1	2	1	2	1	1	2	1	2	1
Uz469	2	1	2	1	2	1	2	1	2	1	1	2	1	2	1	2	1	2	2	1	1	1	2	1	1	2	1	2	1	1	1	2	2	1	1	1	2	1	1	2	1	1	2	1	1	2	2	1	1
Uz471	2	1	2	1	2	1	2	1	2	1	1	1	2	1	1	2	1	1	2	1	1	1	2	1	1	2	1	2	1	1	2	1	2	1	1	1	2	1	1	1	2	1	2	1	2	1	1	2	1
Uz472	2	1	2	1	2	1	2	1	2	1	1	1	2	1	1	2	1	1	2	1	1	1	2	1	1	2	1	2	1	1	1	2	2	1	1	1	2	1	1	1	2	1	2	1	1	2	1	2	1
Uz473	2	1	2	1	2	1	2	1	2	1	1	1	1	2	1	1	1	2	2	1	1	1	2	1	1	2	1	2	1	2	1	1	2	1	1	1	1	2	1	1	2	1	2	1	1	2	2	1	1
Uz474	2	1	2	1	2	1	2	1	2	1	1	1	1	2	1	2	2	1	2	1	1	1	2	1	1	2	1	2	1	2	1	1	2	1	1	1	1	2	1	1	2	1	2	1	1	2	2	1	1
Uz475	2	1	2	1	2	1	2	1	2	1	1	2	1	1	1	2	1	1	2	1	1	1	2	1	1	2	1	2	1	1	2	1	2	1	1	1	2	1	1	1	2	1	2	1	2	1	1	1	2
Uz476	2	1	2	1	2	1	2	1	2	1	1	2	1	1	1	2	1	1	1	2	1	1	2	1	1	2	1	2	1	2	1	1	2	1	1	1	2	1	1	1	2	1	2	1	2	1	1	1	2
Uz477	2	1	2	1	2	1	2	1	2	1	1	2	1	2	1	2	1	1	2	1	1	1	2	1	1	2	1	2	1	1	2	2	2	1	1	1	2	1	1	1	2	1	2	1	2	1	2	1	1
Uz478	2	1	2	1	2	1	2	1	2	1	1	1	1	2	1	1	1	2	2	1	1	1	2	1	1	2	1	2	1	1	1	2	2	1	1	1	2	1	1	1	2	1	2	1	2	1	1	2	1
Uz479	2	1	2	1	2	1	2	1	2	1	1	2	1	1	1	2	1	1	2	1	1	1	2	1	1	2	1	2	1	1	1	2	2	1	1	1	2	1	1	1	2	1	2	1	2	1	2	1	1
Uz480	2	1	2	1	2	1	2	1	2	1	1	1	1	2	1	1	1	2	2	1	1	1	2	1	1	2	1	2	1	1	2	1	2	1	1	1	2	1	1	1	2	1	2	1	2	1	2	1	1
Uz481	2	1	2	1	2	1	2	1	2	1	1	2	1	2	1	2	1	1	1	2	1	1	2	1	1	2	1	2	1	1	2	1	2	1	1	1	2	1	1	1	2	1	2	1	2	1	2	1	1
Uz482	2	1	2	1	2	1	2	1	2	1	1	1	1	2	1	1	1	2	1	2	1	1	2	1	1	2	1	2	1	1	1	2	2	1	1	1	1	2	1	1	2	1	2	1	1	2	2	1	1
Uz483	2	1	2	1	2	1	2	1	2	1	1	1	1	2	1	1	1	2	2	1	1	1	2	1	1	2	1	2	1	2	1	2	2	1	1	1	2	2	1	2	2	1	2	1	2	1	1	2	2
Uz484	2	1	2	1	2	1	-999	-999	2	1	1	1	1	2	1	2	1	1	2	1	1	1	2	1	1	2	1	2	1	2	1	1	2	1	1	1	1	2	1	1	2	1	2	1	2	1	1	2	1
Uz485	2	1	2	1	2	1	2	1	2	1	1	2	1	1	1	2	1	1	2	1	1	1	2	1	1	2	1	2	1	1	1	2	2	1	1	1	2	1	1	1	2	1	2	1	1	2	1	2	1
Uz486	2	1	-999	-999	2	1	2	1	2	1	1	2	1	1	1	2	2	1	2	1	1	1	2	1	1	2	1	2	1	2	1	2	2	1	1	1	1	2	1	1	2	1	2	1	2	1	1	2	1
Uz487	2	1	2	1	2	1	2	1	2	1	1	2	1	1	1	2	1	1	2	1	1	1	2	1	1	2	1	2	1	1	2	1	2	1	1	1	2	1	2	1	2	2	2	1	2	1	1	2	1
Uz488	2	1	2	1	2	1	2	1	2	1	2	1	1	2	2	1	1	1	1	2	2	2	1	2	1	1	2	2	1	1	2	1	1	2	2	2	1	2	2	1	1	2	1	2	2	1	2	1	2
Uz489	2	1	2	1	2	1	2	1	2	1	1	1	1	2	1	2	1	2	2	1	1	1	1	2	1	2	1	2	1	1	1	2	2	1	1	1	1	2	1	1	2	1	2	1	2	1	2	1	1
Uz490	2	1	2	1	2	1	2	1	2	1	1	2	1	1	1	2	1	1	2	1	1	1	2	1	1	2	1	2	1	1	1	2	2	1	1	1	2	1	1	1	2	1	2	2	2	1	1	2	1
Uz491	2	1	2	1	2	1	2	1	2	1	1	1	2	1	1	1	2	1	2	1	1	1	2	1	1	2	1	2	1	1	2	1	2	1	1	1	2	1	1	1	2	1	2	1	1	2	1	2	1
Tm492	2	1	-999	-999	2	1	2	1	2	1	1	1	2	1	1	1	2	1	2	1	1	1	2	1	1	2	1	2	1	1	2	1	2	1	1	1	2	1	1	1	2	1	2	1	1	2	1	2	1
Af493	2	1	-999	-999	2	1	2	1	2	1	1	1	2	1	-999	-999	-999	-999	2	1	1	1	2	1	1	2	1	2	1	1	2	1	2	1	1	1	2	1	1	1	2	1	2	1	1	2	1	2	1
[truncated: 252 more columns]
